# Supplementary material for: Simple graphical rules for assessing selection bias in general-population and selected-sample treatment effects
Source: Am J Epidemiol. 2024 Jun 20;194(1):267–77. doi: 10.1093/aje/kwae145 (PMC11735978; doi:10.1093/aje/kwae145)
Supplement: Web_Material_kwae145 [file web_material_kwae145.zip]

Archive with 1 entries (1 files):
- kwae145 Mathur Supplementary Material.pdf
